# Supplementary material for: Mucosal IFNγ production and potential role in protection in Escherichia coli O157:H7 vaccinated and challenged cattle
Source: Sci Rep. 2021 May 7;11:9769. doi: 10.1038/s41598-021-89113-7 (PMC8105325; doi:10.1038/s41598-021-89113-7)
Supplement: Supplementary file 2 — Supplementary Information 2. [file 41598_2021_89113_MOESM2_ESM.xlsx]

## Sheet: Sheet1
Supplementary Table S1: Determination of relative expression of inflammatory mediators including those associated with
IFNγ-biased responses by RT-qPCR
Delta-delta Ct values (log2)a				Summary statisticsb
Gene of interest	NoAdj-NoVac	NoAdj-Vac	Adj-Vac	NoAdj-NoVac vs NoAdj-Vac	NoAdj-NoVac vs Adj-Vac	NoAdj-Vac vs Adj-Vac
IL9	1	-0.522979	303.132	(ns)	(*)	(*)
VEGFA	1	-0.064994	23.5618	(ns)	(*)	(*)
LTB	1	1.09065	14.6412	(ns)	(*)	(*)
NAMPT	1	-0.072233	14.3217	(ns)	(*)	(*)
IL10RB	1	1.17763	12.2026	(ns)	(*)	(*)
TNFSF10	1	1.04675	11.2303	(ns)	(*)	(*)
IL33	1	-0.525665	10.3048	(ns)	(*)	(*)
IFNG	1	1.11351	9.56398	(ns)	(*)	(*)
IL6ST	1	1.02073	9.41401	(ns)	(*)	(*)
IL1R1	1	1.11275	9.3706	(ns)	(*)	(*)
PF4	1	1.18127	9.14996	(ns)	(*)	(*)
IL15	1	1.01813	8.99081	(ns)	(*)	(*)
CXCL10	1	1.02123	8.83417	(ns)	(*)	(*)
IL17A	1	1.21955	8.53108	(ns)	(*)	(*)
CSF1	1	1.18314	8.44235	(ns)	(*)	(*)
CSF3	1	1.23807	8.19477	(ns)	(*)	(*)
CXCL8	1	1.18872	8.14993	(ns)	(*)	(*)
CXCL5	1	1.26439	8.02896	(ns)	(*)	(*)
CCL11	1	-0.031544	7.99623	(ns)	(*)	(*)
IL1A	1	1.16206	7.83989	(ns)	(*)	(*)
CXCR5	1	1.23219	7.79924	(ns)	(*)	(*)
CD40L	1	1.16236	7.67625	(ns)	(*)	(*)
TNFSF14	1	1.16752	7.6564	(ns)	(*)	(*)
CCL5	1	1.011	6.93284	(ns)	(*)	(*)
IL17B	1	1.34989	6.88425	(ns)	(*)	(*)
CXCL11	1	1.15493	6.80863	(ns)	(*)	(*)
CCL26	1	1.15691	6.79468	(ns)	(*)	(*)
CCR3	1	1.10351	6.58544	(ns)	(*)	(*)
CXCR1	1	1.19223	6.57088	(ns)	(*)	(*)
CXCL13	1	1.11989	6.56812	(ns)	(*)	(*)
TNF	1	1.15322	6.40668	(ns)	(*)	(*)
AIMP1	1	1.04552	6.36764	(ns)	(*)	(*)
CCL24	1	-0.004419	6.22076	(ns)	(*)	(*)
CCL17	1	1.13319	6.15543	(ns)	(*)	(*)
IL7	1	1.16706	6.12876	(ns)	(*)	(*)
CX3CR1	1	1.20146	6.08875	(ns)	(*)	(*)
CCL22	1	1.12341	6.03837	(ns)	(*)	(*)
GRO1	1	1.17565	6.01876	(ns)	(*)	(*)
BMP2	1	1.04857	5.78507	(ns)	(*)	(*)
CCR1	1	1.10137	5.56464	(ns)	(*)	(*)
IL21	1	1.16596	5.41376	(ns)	(*)	(*)
CCR10	1	1.0985	5.31364	(ns)	(*)	(*)
CCL2	1	1.06566	5.07256	(ns)	(*)	(*)
IL2RG	1	1.12856	4.96616	(ns)	(*)	(*)
IL4	1	1.15386	4.9633	(ns)	(*)	(*)
LOC510185	1	-0.007672	4.93661	(ns)	(*)	(*)
IL3	1	1.23128	4.76158	(ns)	(*)	(*)
FASL	1	1.3372	4.60981	(ns)	(*)	(*)
CCR5	1	1.27546	4.48174	(ns)	(*)	(*)
IL27	1	1.11696	4.29013	(ns)	(*)	(*)
SPP1	1	1.20154	4.28184	(ns)	(*)	(*)
C5	1	1.02871	4.09072	(ns)	(*)	(*)
IL6R	1	1.13528	3.9218	(ns)	(*)	(*)
CCR2	1	1.14454	3.64654	(ns)	(*)	(*)
CCR8	1	1.15173	3.46364	(ns)	(*)	(*)
TNFSF11	1	1.13054	3.44272	(ns)	(*)	(*)
OSM	1	1.17347	3.38471	(ns)	(*)	(*)
CCL8	1	1.07143	3.29513	(ns)	(*)	(*)
CXCR3	1	1.23211	2.67953	(ns)	(*)	(*)
CCL20	1	1.12715	2.67518	(ns)	(*)	(*)
TNFSF13	1	-0.11085	1.94967	(ns)	(*)	(*)
CXCL12	1	1.01095	1.71072	(ns)	(*)	(*)
TNFRSF11B	1	1.13912	1.52393	(ns)	(*)	(*)
IL13	1	1.02599	1.2828	(ns)	(*)	(*)
CCL3	1	1.14341	1.26437	(ns)	(*)	(*)
IL17F	1	1.15724	1.20885	(ns)	(*)	(*)
IL5	1	1.14773	1.17749	(ns)	(*)	(*)
IL1RN	1	1.17656	1.17402	(ns)	(*)	(*)
TNFSF4	1	1.08072	1.05431	(ns)	(*)	(*)
CSF2	1	1.22125	-0.050738	(ns)	(*)	(*)
LTA	1	1.044	-0.167745	(ns)	(*)	(*)
CXCL9	1	-0.011791	-0.29626	(ns)	(*)	(*)
TNFSF13B	1	1.03255	-0.335186	(ns)	(*)	(*)
CCL1	1	1.17663	-0.490765	(ns)	(*)	(*)
CCL4	1	1.12725	-0.533871	(ns)	(*)	(*)
IL1B	1	1.11943	-0.629083	(ns)	(*)	(*)
CCR4	1	1.1342	-0.804049	(ns)	(*)	(*)
IL10RA	1	1.22055	-0.838054	(ns)	(*)	(*)
CCR6	1	1.21517	-1.16989	(ns)	(*)	(*)
MIF	1	1.10155	-1.27805	(ns)	(*)	(*)
IL9R	1	-0.86851	-1.64625	(ns)	(*)	(*)
IL16	1	1.17878	-1.67969	(ns)	(*)	(*)
CCL16	1	-1.05039	-2.47662	(ns)	(*)	(*)
a Expression values (Log2 delta-delta CT) of listed genes for each of the three (NoAdj-NoVac, NoAdj-Vac, and Adj-Vac) animal groups
b Significance of the expression of listed genes in NoAdj-Vac animals relative to NoAdj-NoVac animals; Adj-Vac animals relative to NoAdj-NoVac
animals; and AdjVac animals relative to NoAdj-Vac animals. P < 0.05 represents sigificant change in gene expression and is indicated in
parenthesis as an astersik (*) while the P > 0.05 indicates no signficant (ns) change in gene expression between the compared animal groups
